# Supplementary material for: Maternal Gut Dysbiosis Alters Offspring Microbiota and Social Interactions
Source: Microorganisms. 2021 Aug 15;9(8):1742. doi: 10.3390/microorganisms9081742 (PMC8401725; doi:10.3390/microorganisms9081742)
Supplement: Supplementary file 1 [file microorganisms-09-01742-s001.zip]

Archive with 1 entries (1 files):
- microorganisms-1350038-supplementary.pdf
